# Supplementary material for: Evaluation of Patient-Assessed Quality of Life Questionnaires Following Operative Treatment of Pelvic Fractures
Source: J Clin Med. 2025 Oct 4;14(19):7036. doi: 10.3390/jcm14197036 (PMC12525433; doi:10.3390/jcm14197036)
Supplement: Supplementary file 1 [file jcm-14-07036-s001.zip]

Archive with 2 entries (2 files):
- jcm-3870039-SF36.pdf
- jcm-3870039-WHOQOL.pdf
